# Supplementary material for: Analysis of the canid Y-chromosome phylogeny using short-read sequencing data reveals the presence of distinct haplogroups among Neolithic European dogs
Source: BMC Genomics. 2018 May 10;19:350. doi: 10.1186/s12864-018-4749-z (PMC5946424; doi:10.1186/s12864-018-4749-z)
Supplement: Supplementary file 1 — Table S1. SRA Sample IDs. (XLS 77 kb) [file 12864_2018_4749_MOESM1_ESM.xls]

## Sheet: sraSampleIds
SampleName	SampleDetail	Canine Type	ProjectID	SampleID	Y-Chromosome Haplogroup	Publication (PMID)	Publication (Title)
afh01	Afghan Hound	Breed	PRJNA266585	SRS1129578	HG23	PMID: 26667385	Out of southern East Asia: the natural history of domestic dogs across the world.
afh02	Afghan Hound (note ahf02 is a clone of afh03)	Breed	PRJNA208087	SRS441433	HG23	PMID: 24141358	Whole genome comparison of donor and cloned dogs.
afh03	Afghan Hound	Breed	PRJNA208087	SRS441434	HG23	PMID: 24141358	Whole genome comparison of donor and cloned dogs.
air01	Airedale Terrier	Breed	PRJNA263947	SRS932170	HG1-3	PMID: 26699508	Worldwide patterns of genomic variation and admixture in gray wolves.
air02	Airedale Terrier	Breed	PRJNA263947	SRS1124461	HG1-3	PMID: 26699508	Worldwide patterns of genomic variation and admixture in gray wolves.
bea04	Beagle	Breed	PRJNA288568	SRS984775	HG1-3	PMID: 26232412	Comparison against 186 canid whole-genome sequences reveals survival strategies of an ancient clonally transmissible canine tumor.
bor02	Border Collie	Breed	PRJNA263947	SRS932162	HG1-3	PMID: 26699508	Worldwide patterns of genomic variation and admixture in gray wolves.
bor03	Border Collie	Breed	PRJNA288568	SRS981380	HG1-3	PMID: 26232412	Comparison against 186 canid whole-genome sequences reveals survival strategies of an ancient clonally transmissible canine tumor.
bor04	Border Collie	Breed	PRJNA288568	SRS981381	HG1-3	PMID: 26232412	Comparison against 186 canid whole-genome sequences reveals survival strategies of an ancient clonally transmissible canine tumor.
bot01	Border Terrier	Breed	PRJNA263947	SRS1124455	HG1-3	PMID: 26699508	Worldwide patterns of genomic variation and admixture in gray wolves.
cct01	Chinese Crested Terrier	Breed	PRJNA263947	SRS932172	HG1-3	PMID: 26699508	Worldwide patterns of genomic variation and admixture in gray wolves.
cct02	Chinese Crested Terrier	Breed	PRJNA255370	SRS661484	HG1-3	PMID: 26699508	Worldwide patterns of genomic variation and admixture in gray wolves.
chi01	Chihuahua	Breed	PRJNA266585	SRS1129798	HG1-3	PMID: 26667385	Out of southern East Asia: the natural history of domestic dogs across the world.
cls01	Clumber Spaniel	Breed	PRJNA288568	SRS981393	HG1-3	PMID: 26232412	Comparison against 186 canid whole-genome sequences reveals survival strategies of an ancient clonally transmissible canine tumor.
cos01	Cocker Spaniel	Breed	PRJNA288568	SRS981394	HG1-3	PMID: 26232412	Comparison against 186 canid whole-genome sequences reveals survival strategies of an ancient clonally transmissible canine tumor.
CTVT03	Dachshund	Breed	PRJEB7736	ERS605488	HG1-3	PMID: 26232412	Comparison against 186 canid whole-genome sequences reveals survival strategies of an ancient clonally transmissible canine tumor.
dob01	Doberman	Breed	PRJNA263947	SRS932142	HG1-3	PMID: 26699508	Worldwide patterns of genomic variation and admixture in gray wolves.
eco01	English Cocker Spaniel	Breed	PRJNA255370	SRS661482	HG1-3	PMID: 26699508	Worldwide patterns of genomic variation and admixture in gray wolves.
ens01	English Setter	Breed	PRJNA263947	SRS1124453	HG1-3	PMID: 26699508	Worldwide patterns of genomic variation and admixture in gray wolves.
epo01	English Pointer	Breed	PRJNA288568	SRS981400	HG1-3	PMID: 26232412	Comparison against 186 canid whole-genome sequences reveals survival strategies of an ancient clonally transmissible canine tumor.
ess01	English Springer Spaniel	Breed	PRJNA263947	SRS1124454	HG1-3	PMID: 26699508	Worldwide patterns of genomic variation and admixture in gray wolves.
ess02	English Springer Spaniel	Breed	PRJNA263947	SRS932160	HG1-3	PMID: 26699508	Worldwide patterns of genomic variation and admixture in gray wolves.
flh01	Finnish Lapphund	Breed	PRJNA266585	SRS1129832	HG1-3	PMID: 26667385	Out of southern East Asia: the natural history of domestic dogs across the world.
glr01	Golden Retriever	Breed	PRJNA263947	SRS1124457	HG1-3	PMID: 26699508	Worldwide patterns of genomic variation and admixture in gray wolves.
glr03	Golden Retriever	Breed	PRJNA263947	SRS932149	HG1-3	PMID: 26699508	Worldwide patterns of genomic variation and admixture in gray wolves.
glr04	Golden Retriever	Breed	PRJNA288568	SRS981401	HG1-3	PMID: 26232412	Comparison against 186 canid whole-genome sequences reveals survival strategies of an ancient clonally transmissible canine tumor.
gne01	Grey Norwegian Elkhound	Breed	PRJNA266585	SRS1129834	HG1-3	PMID: 26667385	Out of southern East Asia: the natural history of domestic dogs across the world.
grp01	Great Pyrenees	Breed	PRJNA288568	SRS981402	HG1-3	PMID: 26232412	Comparison against 186 canid whole-genome sequences reveals survival strategies of an ancient clonally transmissible canine tumor.
gsh02	German Shepherd	Breed	PRJNA233638	SRS536446	HG1-3	PMID: 24520091	Population variation revealed high-altitude adaptation of Tibetan mastiffs.
gsh06	German Shepherd	Breed	PRJNA233638	SRS538424	HG1-3	PMID: 24520091	Population variation revealed high-altitude adaptation of Tibetan mastiffs.
gsh07	German Shepherd	Breed	PRJNA233638	SRS538440	HG1-3	PMID: 24520091	Population variation revealed high-altitude adaptation of Tibetan mastiffs.
gsh08	German Shepherd	Breed	PRJNA233638	SRS538663	HG1-3	PMID: 24520091	Population variation revealed high-altitude adaptation of Tibetan mastiffs.
gsh09	German Shepherd	Breed	PRJNA233638	SRS538664	HG1-3	PMID: 24520091	Population variation revealed high-altitude adaptation of Tibetan mastiffs.
gsh10	German Shepherd	Breed	PRJNA233638	SRS539231	HG1-3	PMID: 24520091	Population variation revealed high-altitude adaptation of Tibetan mastiffs.
gsh11	German Shepherd	Breed	PRJNA263947	SRS932159	HG1-3	PMID: 26699508	Worldwide patterns of genomic variation and admixture in gray wolves.
hus01	Siberian Husky	Breed	PRJNA266585	SRS1135615	HG1-3	PMID: 26667385	Out of southern East Asia: the natural history of domestic dogs across the world.
igr01	Italian Greyhound	Breed	PRJNA263947	SRS932166	HG1-3	PMID: 26699508	Worldwide patterns of genomic variation and admixture in gray wolves.
igr02	Italian Greyhound	Breed	PRJNA288568	SRS981404	HG1-3	PMID: 26232412	Comparison against 186 canid whole-genome sequences reveals survival strategies of an ancient clonally transmissible canine tumor.
jam01	Jamthund	Breed	PRJNA266585	SRS1135625	HG1-3	PMID: 26667385	Out of southern East Asia: the natural history of domestic dogs across the world.
jin01	Korean Jindo Dog	Breed	PRJDB2266	DRS001112	HG27	PMID: 22474061	Genome analysis of the domestic dog (Korean Jindo) by massively parallel sequencing.
jrt01	Jack Russell Terrier	Breed	PRJNA263947	SRS1124459	HG1-3	PMID: 26699508	Worldwide patterns of genomic variation and admixture in gray wolves.
jrt04	Jack Russell Terrier	Breed	PRJNA263947	SRS932167	HG1-3	PMID: 26699508	Worldwide patterns of genomic variation and admixture in gray wolves.
kbb01	Kerry Blue Terrier-Beagle	Breed	PRJNA263947	SRS1124465	HG1-3	PMID: 26699508	Worldwide patterns of genomic variation and admixture in gray wolves.
kbt01	Kerry Blue Terrier	Breed	PRJNA255370	SRS661480	HG1-3	PMID: 26680994	Worldwide patterns of genomic variation and admixture in gray wolves.
lab02	Labrador Retriever	Breed	PRJNA263947	SRS1124446	HG1-3	PMID: 26699508	Worldwide patterns of genomic variation and admixture in gray wolves.
lab04	Labrador Retriever	Breed	PRJNA263947	SRS1124463	HG1-3	PMID: 26699508	Worldwide patterns of genomic variation and admixture in gray wolves.
lab07	Labrador Retriever	Breed	PRJNA255370	SRS661483	HG1-3	PMID: 26680994	Worldwide patterns of genomic variation and admixture in gray wolves.
lap01	Lapponian Herder	Breed	PRJNA266585	SRS1129836	HG1-3	PMID: 26667385	Out of southern East Asia: the natural history of domestic dogs across the world.
low01	Lowchen	Breed	PRJNA263947	SRS1124448	HG1-3	PMID: 26699508	Worldwide patterns of genomic variation and admixture in gray wolves.
mas02	Mastiff	Breed	PRJNA263947	SRS932139	HG1-3	PMID: 26699508	Worldwide patterns of genomic variation and admixture in gray wolves.
nsr01	Nova Scotia Duck Tolling Retriever	Breed	PRJNA263947	SRS834060	HG1-3	PMID: 26699508	Worldwide patterns of genomic variation and admixture in gray wolves.
poo01	Standard Poodle	Breed	PRJNA255370	SRS661485	HG1-3	PMID: 26680994	Worldwide patterns of genomic variation and admixture in gray wolves.
poo02	Standard Poodle	Breed	PRJNA263947	SRS932143	HG1-3	PMID: 26699508	Worldwide patterns of genomic variation and admixture in gray wolves.
ppo01	Portuguese Podengo	Breed	PRJNA263947	SRS932163	HG1-3	PMID: 26699508	Worldwide patterns of genomic variation and admixture in gray wolves.
prv01	Peruvian Naked	Breed	PRJNA266585	SRS1135617	HG1-3	PMID: 26667385	Out of southern East Asia: the natural history of domestic dogs across the world.
pug02	Pug	Breed	PRJNA288568	SRS983803	HG1-3	PMID: 26232412	Comparison against 186 canid whole-genome sequences reveals survival strategies of an ancient clonally transmissible canine tumor.
pwe01	Pembroke Welsh Corgi	Breed	PRJNA263947	SRS732549	HG1-3	PMID: 26699508	Worldwide patterns of genomic variation and admixture in gray wolves.
scd01	Scottish Deerhound	Breed	PRJNA263947	SRS932150	HG1-3	PMID: 26699508	Worldwide patterns of genomic variation and admixture in gray wolves.
sch01	Standard Schnauzer	Breed	PRJNA263947	SRS834062	HG1-3	PMID: 26699508	Worldwide patterns of genomic variation and admixture in gray wolves.
shi01	Shiba Inu	Breed	PRJNA263947	SRS1124450	HG27	PMID: 26699508	Worldwide patterns of genomic variation and admixture in gray wolves.
slk02	Saluki	Breed	PRJNA288568	SRS984769	HG23	PMID: 26232412	Comparison against 186 canid whole-genome sequences reveals survival strategies of an ancient clonally transmissible canine tumor.
slo01	Sloughi	Breed	PRJNA266585	SRS1135614	HG23	PMID: 26667385	Out of southern East Asia: the natural history of domestic dogs across the world.
ssh01	Shetland Sheepdog	Breed	PRJNA263947	SRS932138	HG1-3	PMID: 26699508	Worldwide patterns of genomic variation and admixture in gray wolves.
stb01	Saint Bernard	Breed	PRJNA263947	SRS932165	HG1-3	PMID: 26699508	Worldwide patterns of genomic variation and admixture in gray wolves.
swt02	Soft Coated Wheaten Terrier	Breed	PRJNA263947	SRS834054	HG1-3	PMID: 26699508	Worldwide patterns of genomic variation and admixture in gray wolves.
tbt01	Tibetan Terrier	Breed	PRJNA263947	SRS932145	HG23	PMID: 26699508	Worldwide patterns of genomic variation and admixture in gray wolves.
tbt02	Tibetan Terrier	Breed	PRJNA263947	SRS932148	HG23	PMID: 26699508	Worldwide patterns of genomic variation and admixture in gray wolves.
tmf02	Tibetan Mastiff	Breed	PRJNA233638	SRS528242	HG6	PMID: 24520091	Population variation revealed high-altitude adaptation of Tibetan mastiffs.
tmf06	Tibetan Mastiff	Breed	PRJNA233638	SRS540625	HG6	PMID: 24520091	Population variation revealed high-altitude adaptation of Tibetan mastiffs.
tmf07	Tibetan Mastiff	Breed	PRJNA233638	SRS540631	HG27	PMID: 24520091	Population variation revealed high-altitude adaptation of Tibetan mastiffs.
tmf12	Tibetan Mastiff (China)	Breed	PRJNA192935	SRS402077	HG23	PMID: 23673645	The genomics of selection in dogs and the parallel evolution between dogs and humans.
wht04	West Highland White Terrier	Breed	PRJNA263947	SRS932156	HG1-3	PMID: 26699508	Worldwide patterns of genomic variation and admixture in gray wolves.
xol01	Xoloitzcuintli	Breed	PRJNA266585	SRS1135618	HG1-3	PMID: 26667385	Out of southern East Asia: the natural history of domestic dogs across the world.
xol02	Xoloitzcuintli	Breed	PRJNA232497	SRS520041	HG1-3	PMID: 24348265	Genetic recombination is targeted towards gene promoter regions in dogs.
cac01	Coyote California	Coyote	PRJNA255370	SRS661477	OUT	PMID: 26680994	Worldwide patterns of genomic variation and admixture in gray wolves.
CHDQ07	Diqing, China	Village Dog	PRJNA233638	SRS540600	HG23	PMID: 24520091	Population variation revealed high-altitude adaptation of Tibetan mastiffs.
CHDQ08	Diqing, China	Village Dog	PRJNA233638	SRS540601	HG6	PMID: 24520091	Population variation revealed high-altitude adaptation of Tibetan mastiffs.
CHDQ10	Diqing, China	Village Dog	PRJNA233638	SRS540603	HG1-3	PMID: 24520091	Population variation revealed high-altitude adaptation of Tibetan mastiffs.
CHGZ01	Guizhou, China	Village Dog	PRJNA266585	SRS1135607	HG23	PMID: 26667385	Out of southern East Asia: the natural history of domestic dogs across the world.
CHKM06	Kunming, China	Village Dog	PRJNA233638	SRS540528	HG1-3	PMID: 24520091	Population variation revealed high-altitude adaptation of Tibetan mastiffs.
CHKM07	Kunming, China	Village Dog	PRJNA233638	SRS540529	HG1-3	PMID: 24520091	Population variation revealed high-altitude adaptation of Tibetan mastiffs.
CHKM08	Kunming, China	Village Dog	PRJNA233638	SRS540530	HG1-3	PMID: 24520091	Population variation revealed high-altitude adaptation of Tibetan mastiffs.
CHKM09	Kunming, China	Village Dog	PRJNA233638	SRS540531	HG1-3	PMID: 24520091	Population variation revealed high-altitude adaptation of Tibetan mastiffs.
CHKM10	Kunming, China	Village Dog	PRJNA233638	SRS540532	HG1-3	PMID: 24520091	Population variation revealed high-altitude adaptation of Tibetan mastiffs.
CHLJ01	Lijiang, China	Village Dog	PRJNA233638	SRS540563	HG6	PMID: 24520091	Population variation revealed high-altitude adaptation of Tibetan mastiffs.
CHLJ02	Lijiang, China	Village Dog	PRJNA233638	SRS540568	HG23	PMID: 24520091	Population variation revealed high-altitude adaptation of Tibetan mastiffs.
CHLJ08	Lijiang, China	Village Dog	PRJNA233638	SRS540590	HG23	PMID: 24520091	Population variation revealed high-altitude adaptation of Tibetan mastiffs.
CHLJ09	Lijiang, China	Village Dog	PRJNA233638	SRS540591	HG1-3	PMID: 24520091	Population variation revealed high-altitude adaptation of Tibetan mastiffs.
CHLJ10	Lijiang, China	Village Dog	PRJNA233638	SRS540592	HG23	PMID: 24520091	Population variation revealed high-altitude adaptation of Tibetan mastiffs.
CHVN01	China-Vietnam boundary	Village Dog	PRJNA266585	SRS1135594	HG6	PMID: 26667385	Out of southern East Asia: the natural history of domestic dogs across the world.
CHVN03	China-Vietnam boundary	Village Dog	PRJNA266585	SRS1135631	HG1-3	PMID: 26667385	Out of southern East Asia: the natural history of domestic dogs across the world.
CHVN04	China-Vietnam boundary	Village Dog	PRJNA266585	SRS1135632	HG1-3	PMID: 26667385	Out of southern East Asia: the natural history of domestic dogs across the world.
CHVN05	China-Vietnam boundary	Village Dog	PRJNA266585	SRS1135633	HG6	PMID: 26667385	Out of southern East Asia: the natural history of domestic dogs across the world.
CHYJ01	Yingjiang, China	Village Dog	PRJNA233638	SRS540533	HG6	PMID: 24520091	Population variation revealed high-altitude adaptation of Tibetan mastiffs.
CHYJ02	Yingjiang, China	Village Dog	PRJNA233638	SRS540534	HG1-3	PMID: 24520091	Population variation revealed high-altitude adaptation of Tibetan mastiffs.
CHYJ04	Yingjiang, China	Village Dog	PRJNA233638	SRS540536	HG23	PMID: 24520091	Population variation revealed high-altitude adaptation of Tibetan mastiffs.
CHYJ07	Yingjiang, China	Village Dog	PRJNA233638	SRS540543	HG1-3	PMID: 24520091	Population variation revealed high-altitude adaptation of Tibetan mastiffs.
CHYJ08	Yingjiang, China	Village Dog	PRJNA233638	SRS540544	HG1-3	PMID: 24520091	Population variation revealed high-altitude adaptation of Tibetan mastiffs.
CHYN02	Yunnan, China	Village Dog	PRJNA266585	SRS1135601	HG6	PMID: 26667385	Out of southern East Asia: the natural history of domestic dogs across the world.
ID125	India	Village Dog	PRJNA232497	SRS520061	HG6	PMID: 24348265	Genetic recombination is targeted towards gene promoter regions in dogs.
ID60	India	Village Dog	PRJNA232497	SRS520065	HG23	PMID: 24348265	Genetic recombination is targeted towards gene promoter regions in dogs.
NG03	Uyo, Nigeria	Village Dog	PRJNA266585	SRS1135596	HG9	PMID: 26667385	Out of southern East Asia: the natural history of domestic dogs across the world.
NG04	Jalingo, Nigeria	Village Dog	PRJNA266585	SRS1135595	HG8	PMID: 26667385	Out of southern East Asia: the natural history of domestic dogs across the world.
PT49	Portugal	Village Dog	PRJNA232497	SRS1397563	HG1-3	PMID: 24348265	Genetic recombination is targeted towards gene promoter regions in dogs.
PT71	Portugal	Village Dog	PRJNA232497	SRS520080	HG1-3	PMID: 24348265	Genetic recombination is targeted towards gene promoter regions in dogs.
chw04	Shanxi, China	Wolf	PRJNA266585	SRS1135626	Asian Wolves	PMID: 26667385	Out of southern East Asia: the natural history of domestic dogs across the world.
glw01	Great Lakes Wolf	Wolf	PRJNA255370	SRS661486	OUT	PMID: 26699508	Worldwide patterns of genomic variation and admixture in gray wolves.
inw01	Wolf India	Wolf	PRJNA255370	SRS661487	HG23	PMID: 26699508	Worldwide patterns of genomic variation and admixture in gray wolves.
mow03	Inner Mongolia	Wolf	SRP058219	SRS933416	Asian Wolves	PMID: 25078401	Hypoxia adaptations in the grey wolf (Canis lupus chanco) from Qinghai-Tibet Plateau.
mow04	Inner Mongolia	Wolf	SRP058219	SRS933421	Asian Wolves	PMID: 25078401	Hypoxia adaptations in the grey wolf (Canis lupus chanco) from Qinghai-Tibet Plateau.
qhw02	Qinghai, China	Wolf	SRP058219	SRS933418	Asian Wolves	PMID: 25078401	Hypoxia adaptations in the grey wolf (Canis lupus chanco) from Qinghai-Tibet Plateau.
rw01	Red wolf	Wolf	PRJNA255370	SRS661493	OUT	PMID: 26680994	Worldwide patterns of genomic variation and admixture in gray wolves.
tbw01	Tibet	Wolf	SRP058219	SRS933414	Asian Wolves	PMID: 25078401	Hypoxia adaptations in the grey wolf (Canis lupus chanco) from Qinghai-Tibet Plateau.
wolf01	Wolf	Wolf	PRJNA288568	SRS984773	HG1-3	PMID: 26232412	Comparison against 186 canid whole-genome sequences reveals survival strategies of an ancient clonally transmissible canine tumor.
xjw03	Xinjiang, China	Wolf	PRJNA266585	SRS1135627	Asian Wolves	PMID: 26667385	Out of southern East Asia: the natural history of domestic dogs across the world.
xjw04	Xinjiang, China	Wolf	PRJNA266585	SRS1135628	HG23	PMID: 26667385	Out of southern East Asia: the natural history of domestic dogs across the world.
xjw06	Xinjiang, China	Wolf	SRP058219	SRS933419	HG9	PMID: 25078401	Hypoxia adaptations in the grey wolf (Canis lupus chanco) from Qinghai-Tibet Plateau.
ysw02	Yellowstone Wolf	Wolf	PRJNA255370	SRS661497	HG6	PMID: 26680994	Worldwide patterns of genomic variation and admixture in gray wolves.
