# Supplementary material for: Analysis of the canid Y-chromosome phylogeny using short-read sequencing data reveals the presence of distinct haplogroups among Neolithic European dogs
Source: BMC Genomics. 2018 May 10;19:350. doi: 10.1186/s12864-018-4749-z (PMC5946424; doi:10.1186/s12864-018-4749-z)
Supplement: Supplementary file 4 — Table S3. Amplicon coordinates. (XLS 32 kb) [file 12864_2018_4749_MOESM4_ESM.xls]

## Sheet: ampliconCoordinates
Table S3 Amplicon coordinates Coordinates are given for the three amplicon repeat families (named as the purple, pink, and blue families) as well as the three genes annotated within the amplicons. Individual palindrome arms are numbered while palindrome spacers are lettered.
chromosome	begin	end	amplicon name	amplicon length
chrY	1290810	1348791	purple1	57981
chrY	1351677	1410144	purple2	58467
chrY	1410145	1463823	purple3	53678
chrY	1466416	1522861	purple4	56445
chrY	1522862	1565810	purple5	42948
chrY	1568356	1612584	purple6	44228
chrY	1612786	1668990	purple7	56204
chrY	1671669	1729228	purple8	57559
chrY	1730504	1779539	purple9	49035
chrY	1782321	1832957	purple10	50636
chrY	1832958	1882731	purple11	49773
chrY	1885483	1935112	purple12	49629
chrY	1936333	1996408	purple13	60075
chrY	1999235	2062486	purple14	63251
chrY	1348792	1351676	purpleA	2884
chrY	1463824	1466416	purpleB	2592
chrY	1565810	1568356	purpleC	2546
chrY	1668990	1671668	purpleD	2678
chrY	1779540	1782320	purpleE	2780
chrY	1882732	1885482	purpleF	2750
chrY	1996409	1999234	purpleG	2825
chrY	2320164	2378138	blue1	57974
chrY	2413870	2459503	blue2	45633
chrY	2378139	2413869	blueA	35730
chrY	2083890	2097575	pink1	13685
chrY	2098170	2111855	pink2	13685
chrY	2158265	2170760	pink3	12495
chrY	2172545	2186230	pink4	13685
chrY	2231450	2244540	pink5	13090
chrY	2245730	2258820	pink6	13090
chrY	2305825	2318320	pink7	12495
chrY	1349479	1351050	SRY	1571
chrY	1464343	1465914	SRY	1571
chrY	1566366	1567937	SRY	1571
chrY	1669526	1671097	SRY	1571
chrY	1780126	1781697	SRY	1571
chrY	1997146	1998717	SRY	1571
chrY	1883349	1884920	SRY	1571
chrY	2072683	2073218	TSPYFrag1	535
chrY	2146082	2146617	TSPYFrag1	535
chrY	2219684	2220219	TSPYFrag1	535
chrY	2292940	2293475	TSPYFrag1	535
chrY	2225488	2226023	TSPYFrag1	535
chrY	2298744	2299279	TSPYFrag1	535
chrY	2122013	2122548	TSPYFrag1	535
chrY	2195618	2196153	TSPYFrag1	535
chrY	2262994	2263529	TSPYFrag1	535
chrY	2268798	2269333	TSPYFrag1	535
chrY	2189883	2190354	TSPYFrag1	471
chrY	2116100	2116468	TSPYFrag1	368
chrY	2152165	2152360	TSPYFrag1	195
chrY	2148920	2149114	TSPYFrag2	194
chrY	2193121	2193315	TSPYFrag2	194
chrY	2075479	2075670	TSPYFrag2	191
chrY	2222480	2222671	TSPYFrag2	191
chrY	2295736	2295927	TSPYFrag2	191
chrY	2301539	2301730	TSPYFrag2	191
chrY	2081392	2081583	TSPYFrag2	191
chrY	2154693	2154884	TSPYFrag2	191
chrY	2228283	2228474	TSPYFrag2	191
chrY	2119561	2119752	TSPYFrag2	191
chrY	2260542	2260733	TSPYFrag2	191
chrY	2187351	2187542	TSPYFrag2	191
chrY	2113648	2113839	TSPYFrag2	191
chrY	2266346	2266537	TSPYFrag2	191
chrY	2110854	2111045	TSPYFrag2	191
chrY	2257748	2257939	TSPYFrag2	191
chrY	2184408	2184599	TSPYFrag2	191
chrY	2084186	2084377	TSPYFrag2	191
chrY	2157745	2157936	TSPYFrag2	191
chrY	2231077	2231268	TSPYFrag2	191
chrY	2304333	2304524	TSPYFrag2	191
chrY	2335412	2372933	CUL4BY	37521
chrY	2419665	2443989	CUL4BY	24324
