# Supplementary material for: Analysis of the canid Y-chromosome phylogeny using short-read sequencing data reveals the presence of distinct haplogroups among Neolithic European dogs
Source: BMC Genomics. 2018 May 10;19:350. doi: 10.1186/s12864-018-4749-z (PMC5946424; doi:10.1186/s12864-018-4749-z)
Supplement: Supplementary file 8 — Y-chromosome SNV genotypes. (GZ 35059 kb) [file 12864_2018_4749_MOESM8_ESM.gz]

Archive with 1 entries (1 files):
- 12864_2018_4749_MOESM8_ESM
