# Supplementary material for: Analysis of the canid Y-chromosome phylogeny using short-read sequencing data reveals the presence of distinct haplogroups among Neolithic European dogs
Source: BMC Genomics. 2018 May 10;19:350. doi: 10.1186/s12864-018-4749-z (PMC5946424; doi:10.1186/s12864-018-4749-z)
Supplement: Supplementary file 9 — Table S4. Diagnostic mutations for each major branch. (XLS 132 kb) [file 12864_2018_4749_MOESM9_ESM.xls]

## Sheet: derivedAlleleCounts
Position	Branch	Ref Allele	Derived Allele	Coyote Allele
45870	Asian Wolves	T	A	T
50624	Asian Wolves	G	C	G
59328	Asian Wolves	C	T	C
78751	Asian Wolves	T	C	T
97717	Asian Wolves	T	A	T
106993	Asian Wolves	G	A	G
111332	Asian Wolves	G	A	G
192082	Asian Wolves	G	A	G
200767	Asian Wolves	C	G	C
205868	Asian Wolves	T	G	T
208423	Asian Wolves	A	C	A
210017	Asian Wolves	A	G	A
221076	Asian Wolves	A	C	A
232058	Asian Wolves	A	C	A
250953	Asian Wolves	G	A	G
257032	Asian Wolves	G	A	G
277750	Asian Wolves	C	T	C
287713	Asian Wolves	T	A	T
292699	Asian Wolves	T	C	T
303872	Asian Wolves	T	C	T
318705	Asian Wolves	C	T	C
320504	Asian Wolves	G	C	G
324934	Asian Wolves	G	C	G
330740	Asian Wolves	T	C	T
333034	Asian Wolves	C	T	C
354504	Asian Wolves	G	A	G
355545	Asian Wolves	T	C	T
358527	Asian Wolves	G	A	G
403797	Asian Wolves	A	C	A
404366	Asian Wolves	C	T	C
407229	Asian Wolves	C	T	C
418056	Asian Wolves	G	A	G
439940	Asian Wolves	A	G	A
462015	Asian Wolves	A	G	A
468927	Asian Wolves	C	G	C
480690	Asian Wolves	G	A	G
482795	Asian Wolves	G	A	G
506354	Asian Wolves	C	A	C
506601	Asian Wolves	T	C	T
509909	Asian Wolves	G	T	G
523995	Asian Wolves	G	A	G
543227	Asian Wolves	G	A	G
551033	Asian Wolves	G	A	G
551826	Asian Wolves	G	A	G
555766	Asian Wolves	C	T	C
564806	Asian Wolves	C	T	C
576768	Asian Wolves	G	A	G
586235	Asian Wolves	G	C	G
587813	Asian Wolves	C	T	C
590188	Asian Wolves	C	T	C
592804	Asian Wolves	C	A	C
593322	Asian Wolves	T	C	T
602164	Asian Wolves	C	A	C
605482	Asian Wolves	T	C	T
606394	Asian Wolves	G	A	G
617878	Asian Wolves	C	T	C
623692	Asian Wolves	G	A	G
633815	Asian Wolves	T	A	T
661251	Asian Wolves	C	T	C
662199	Asian Wolves	T	A	T
686322	Asian Wolves	A	C	A
700840	Asian Wolves	C	T	C
708181	Asian Wolves	T	C	T
711509	Asian Wolves	A	G	A
819267	Asian Wolves	G	T	G
822076	Asian Wolves	G	A	G
822106	Asian Wolves	T	A	T
838478	Asian Wolves	C	G	C
838760	Asian Wolves	C	A	C
841980	Asian Wolves	A	G	A
843108	Asian Wolves	G	A	G
851911	Asian Wolves	A	G	A
866520	Asian Wolves	G	T	G
874439	Asian Wolves	C	T	C
918506	Asian Wolves	A	G	A
921563	Asian Wolves	G	A	G
928600	Asian Wolves	G	T	G
949968	Asian Wolves	A	C	A
961125	Asian Wolves	T	G	T
980236	Asian Wolves	G	T	G
982499	Asian Wolves	G	C	G
986807	Asian Wolves	G	A	G
998263	Asian Wolves	C	A	C
998275	Asian Wolves	G	T	G
998867	Asian Wolves	C	T	C
1008946	Asian Wolves	C	G	C
1015619	Asian Wolves	C	T	C
1029064	Asian Wolves	C	G	C
1030979	Asian Wolves	G	A	G
1037433	Asian Wolves	C	G	C
1039619	Asian Wolves	G	A	G
1045689	Asian Wolves	C	T	C
1160283	Asian Wolves	G	A	G
1169964	Asian Wolves	G	A	G
1172076	Asian Wolves	G	A	G
1180473	Asian Wolves	A	G	A
1184040	Asian Wolves	G	A	G
1187004	Asian Wolves	C	G	C
1190839	Asian Wolves	C	T	C
1196214	Asian Wolves	G	C	G
1197322	Asian Wolves	C	A	C
1204860	Asian Wolves	G	A	G
1210518	Asian Wolves	T	C	T
1218864	Asian Wolves	A	G	A
1242766	Asian Wolves	C	G	C
1248449	Asian Wolves	A	T	A
1249654	Asian Wolves	G	A	G
1249988	Asian Wolves	C	T	C
1254633	Asian Wolves	G	A	G
1256452	Asian Wolves	A	G	A
1256777	Asian Wolves	T	G	T
1265097	Asian Wolves	T	A	T
37204	GLW	G	A	G
47540	GLW	G	A	G
58813	GLW	C	G	C
62810	GLW	T	C	T
78188	GLW	A	T	A
86213	GLW	G	A	G
96322	GLW	G	T	G
99805	GLW	G	A	G
102847	GLW	A	C	A
116626	GLW	C	T	C
146272	GLW	C	T	C
173203	GLW	C	T	C
175922	GLW	T	G	T
176619	GLW	C	T	C
178560	GLW	C	G	C
189510	GLW	A	G	A
193306	GLW	G	A	G
197866	GLW	C	T	C
200118	GLW	T	C	T
218683	GLW	A	G	A
224577	GLW	C	T	C
228180	GLW	G	A	G
238730	GLW	C	T	C
240106	GLW	A	G	A
244059	GLW	T	C	T
245984	GLW	A	G	A
252510	GLW	A	G	A
254701	GLW	G	A	G
258746	GLW	A	G	A
266440	GLW	C	A	C
266485	GLW	C	T	C
267364	GLW	A	C	A
270345	GLW	A	C	A
273477	GLW	A	T	A
273813	GLW	C	T	C
279305	GLW	C	T	C
282720	GLW	G	A	G
287787	GLW	C	A	C
290545	GLW	G	A	G
291989	GLW	G	A	G
293983	GLW	A	G	A
295374	GLW	C	T	C
298975	GLW	T	G	T
301469	GLW	T	C	T
310717	GLW	G	A	G
318395	GLW	G	A	G
322560	GLW	A	G	A
325918	GLW	C	A	C
326548	GLW	T	C	T
335209	GLW	A	T	A
349838	GLW	T	C	T
357437	GLW	C	T	C
358840	GLW	A	C	A
360237	GLW	G	A	G
361678	GLW	G	A	G
386434	GLW	A	C	A
406665	GLW	G	T	G
419787	GLW	T	C	T
424318	GLW	A	T	A
429762	GLW	C	T	C
435365	GLW	G	T	G
438695	GLW	C	T	C
438996	GLW	A	G	A
439251	GLW	G	A	G
440247	GLW	G	A	G
441659	GLW	G	A	G
442873	GLW	G	A	G
465646	GLW	A	T	A
469221	GLW	A	T	A
477048	GLW	G	A	G
477205	GLW	T	G	T
491433	GLW	C	G	C
491608	GLW	C	T	C
500553	GLW	C	A	C
505494	GLW	G	A	G
523214	GLW	A	T	A
527819	GLW	T	G	T
537312	GLW	C	G	C
542876	GLW	G	A	G
544584	GLW	C	T	C
550237	GLW	T	C	T
551588	GLW	G	A	G
552127	GLW	T	C	T
560628	GLW	G	A	G
566127	GLW	A	C	A
574731	GLW	A	G	A
575231	GLW	T	A	T
579837	GLW	T	C	T
587554	GLW	A	T	A
587818	GLW	G	A	G
588311	GLW	C	T	C
589700	GLW	C	G	C
593445	GLW	C	G	C
595658	GLW	A	C	A
596362	GLW	G	A	G
598934	GLW	C	T	C
617263	GLW	T	C	T
617997	GLW	T	C	T
621353	GLW	T	C	T
621488	GLW	A	T	A
622462	GLW	T	C	T
625641	GLW	A	G	A
628170	GLW	C	T	C
653439	GLW	C	A	C
655033	GLW	C	G	C
673006	GLW	C	A	C
676970	GLW	C	T	C
677232	GLW	A	G	A
684274	GLW	T	C	T
688947	GLW	C	A	C
697720	GLW	G	A	G
700054	GLW	C	T	C
700764	GLW	C	A	C
710631	GLW	G	C	G
711664	GLW	C	A	C
756176	GLW	G	A	G
816218	GLW	G	A	G
818089	GLW	G	A	G
828559	GLW	T	A	T
830099	GLW	G	A	G
830906	GLW	A	G	A
830924	GLW	T	G	T
834702	GLW	A	T	A
838301	GLW	A	T	A
843867	GLW	A	T	A
845352	GLW	C	T	C
846546	GLW	G	A	G
846792	GLW	G	A	G
849290	GLW	C	T	C
859219	GLW	G	A	G
859485	GLW	T	C	T
860399	GLW	A	C	A
864705	GLW	C	T	C
865791	GLW	C	T	C
866228	GLW	A	G	A
868530	GLW	C	T	C
876213	GLW	C	T	C
876289	GLW	G	A	G
879832	GLW	G	A	G
880562	GLW	T	A	T
926875	GLW	A	G	A
928377	GLW	C	T	C
928727	GLW	A	C	A
943566	GLW	G	A	G
943852	GLW	T	C	T
945442	GLW	A	C	A
949911	GLW	C	T	C
950413	GLW	G	T	G
952465	GLW	A	T	A
954223	GLW	T	G	T
954430	GLW	G	A	G
956343	GLW	T	A	T
958231	GLW	C	T	C
958411	GLW	A	G	A
966346	GLW	A	G	A
967990	GLW	C	A	C
975681	GLW	T	C	T
978968	GLW	G	A	G
989830	GLW	G	T	G
994615	GLW	C	A	C
1005584	GLW	C	T	C
1006046	GLW	A	T	A
1006074	GLW	T	C	T
1008814	GLW	A	T	A
1010103	GLW	G	T	G
1010267	GLW	G	C	G
1010308	GLW	C	A	C
1012217	GLW	G	A	G
1012672	GLW	A	G	A
1016519	GLW	A	G	A
1018014	GLW	G	A	G
1019394	GLW	G	A	G
1027289	GLW	C	T	C
1044882	GLW	A	G	A
1169051	GLW	G	A	G
1183411	GLW	C	T	C
1184141	GLW	G	A	G
1187399	GLW	T	C	T
1188413	GLW	G	A	G
1188443	GLW	C	A	C
1192026	GLW	C	T	C
1192738	GLW	C	T	C
1192845	GLW	G	A	G
1205251	GLW	G	A	G
1211315	GLW	C	T	C
1212075	GLW	A	T	A
1214395	GLW	G	A	G
1216771	GLW	G	T	G
1224307	GLW	C	T	C
1243067	GLW	A	G	A
1243715	GLW	A	G	A
1244484	GLW	T	A	T
1244960	GLW	C	A	C
1245593	GLW	G	A	G
1246173	GLW	C	T	C
1249350	GLW	G	T	G
1254630	GLW	G	C	G
1257080	GLW	A	C	A
1264744	GLW	G	A	G
366701	HG1-3	T	T	C
858164	HG1-3	A	A	G
868236	HG1-3	T	T	G
986812	HG1-3	C	C	T
994143	HG1-3	A	A	G
1012378	HG1-3	T	T	C
1020303	HG1-3	A	A	G
41780	HG1-3; HG27	T	T	G
994092	HG1-3; HG27	T	T	C
111156	HG1-3; HG27; HG6	T	T	C
111878	HG1-3; HG27; HG6	T	T	A
178281	HG1-3; HG27; HG6	G	G	C
243977	HG1-3; HG27; HG6	G	G	A
274820	HG1-3; HG27; HG6	G	G	C
296080	HG1-3; HG27; HG6	T	T	C
310666	HG1-3; HG27; HG6	C	C	A
322383	HG1-3; HG27; HG6	A	A	G
370647	HG1-3; HG27; HG6	A	A	G
425751	HG1-3; HG27; HG6	A	A	G
465058	HG1-3; HG27; HG6	A	A	C
467553	HG1-3; HG27; HG6	C	C	A
526633	HG1-3; HG27; HG6	T	T	C
575862	HG1-3; HG27; HG6	T	T	G
583317	HG1-3; HG27; HG6	C	C	G
663576	HG1-3; HG27; HG6	G	G	A
688688	HG1-3; HG27; HG6	T	T	C
700258	HG1-3; HG27; HG6	T	T	C
835627	HG1-3; HG27; HG6	C	C	T
840535	HG1-3; HG27; HG6	A	A	T
843105	HG1-3; HG27; HG6	G	G	A
863759	HG1-3; HG27; HG6	A	A	G
868159	HG1-3; HG27; HG6	T	T	C
919786	HG1-3; HG27; HG6	A	A	G
922702	HG1-3; HG27; HG6	T	T	A
922703	HG1-3; HG27; HG6	G	G	T
972550	HG1-3; HG27; HG6	G	G	A
982790	HG1-3; HG27; HG6	A	A	G
984342	HG1-3; HG27; HG6	G	G	A
991890	HG1-3; HG27; HG6	A	A	G
1041516	HG1-3; HG27; HG6	A	A	G
1160361	HG1-3; HG27; HG6	C	C	T
1161387	HG1-3; HG27; HG6	T	T	G
234318	HG1-3; HG27; HG6; HG9	G	G	A
243134	HG1-3; HG27; HG6; HG9	C	C	G
378877	HG1-3; HG27; HG6; HG9	C	C	T
667805	HG1-3; HG27; HG6; HG9	C	C	T
56522	HG1-3; HG27; HG6; HG9; HG8; HG23	G	G	T
175610	HG1-3; HG27; HG6; HG9; HG8; HG23	G	G	A
232303	HG1-3; HG27; HG6; HG9; HG8; HG23	A	A	G
243040	HG1-3; HG27; HG6; HG9; HG8; HG23	A	A	G
277912	HG1-3; HG27; HG6; HG9; HG8; HG23	C	C	T
285692	HG1-3; HG27; HG6; HG9; HG8; HG23	T	T	G
286065	HG1-3; HG27; HG6; HG9; HG8; HG23	A	A	G
308610	HG1-3; HG27; HG6; HG9; HG8; HG23	G	G	A
342666	HG1-3; HG27; HG6; HG9; HG8; HG23	T	T	C
354897	HG1-3; HG27; HG6; HG9; HG8; HG23	G	G	A
415498	HG1-3; HG27; HG6; HG9; HG8; HG23	A	A	G
442758	HG1-3; HG27; HG6; HG9; HG8; HG23	C	C	A
467128	HG1-3; HG27; HG6; HG9; HG8; HG23	T	T	C
566986	HG1-3; HG27; HG6; HG9; HG8; HG23	T	T	C
589954	HG1-3; HG27; HG6; HG9; HG8; HG23	T	T	A
602194	HG1-3; HG27; HG6; HG9; HG8; HG23	T	T	G
611376	HG1-3; HG27; HG6; HG9; HG8; HG23	T	T	C
668412	HG1-3; HG27; HG6; HG9; HG8; HG23	C	C	A
681789	HG1-3; HG27; HG6; HG9; HG8; HG23	C	C	T
822949	HG1-3; HG27; HG6; HG9; HG8; HG23	T	T	C
838212	HG1-3; HG27; HG6; HG9; HG8; HG23	C	C	T
848075	HG1-3; HG27; HG6; HG9; HG8; HG23	A	A	G
849734	HG1-3; HG27; HG6; HG9; HG8; HG23	C	C	T
851185	HG1-3; HG27; HG6; HG9; HG8; HG23	C	C	T
851444	HG1-3; HG27; HG6; HG9; HG8; HG23	T	T	C
919421	HG1-3; HG27; HG6; HG9; HG8; HG23	A	A	T
1005763	HG1-3; HG27; HG6; HG9; HG8; HG23	T	T	C
1007046	HG1-3; HG27; HG6; HG9; HG8; HG23	A	A	C
1019823	HG1-3; HG27; HG6; HG9; HG8; HG23	A	A	G
1021383	HG1-3; HG27; HG6; HG9; HG8; HG23	T	T	A
1167089	HG1-3; HG27; HG6; HG9; HG8; HG23	T	T	C
1170045	HG1-3; HG27; HG6; HG9; HG8; HG23	C	C	T
1203734	HG1-3; HG27; HG6; HG9; HG8; HG23	C	C	A
1262087	HG1-3; HG27; HG6; HG9; HG8; HG23	G	G	A
57646	HG1-3; HG27; HG6; HG9; HG8; HG23; AW	T	T	A
82500	HG1-3; HG27; HG6; HG9; HG8; HG23; AW	G	G	A
103405	HG1-3; HG27; HG6; HG9; HG8; HG23; AW	C	C	G
110263	HG1-3; HG27; HG6; HG9; HG8; HG23; AW	G	G	A
114925	HG1-3; HG27; HG6; HG9; HG8; HG23; AW	G	G	A
146104	HG1-3; HG27; HG6; HG9; HG8; HG23; AW	T	T	A
177062	HG1-3; HG27; HG6; HG9; HG8; HG23; AW	G	G	A
208610	HG1-3; HG27; HG6; HG9; HG8; HG23; AW	C	C	T
224124	HG1-3; HG27; HG6; HG9; HG8; HG23; AW	G	G	A
228513	HG1-3; HG27; HG6; HG9; HG8; HG23; AW	C	C	A
255078	HG1-3; HG27; HG6; HG9; HG8; HG23; AW	G	G	T
263310	HG1-3; HG27; HG6; HG9; HG8; HG23; AW	A	A	G
264794	HG1-3; HG27; HG6; HG9; HG8; HG23; AW	C	C	T
286227	HG1-3; HG27; HG6; HG9; HG8; HG23; AW	T	T	G
313309	HG1-3; HG27; HG6; HG9; HG8; HG23; AW	C	C	T
330665	HG1-3; HG27; HG6; HG9; HG8; HG23; AW	T	T	A
331216	HG1-3; HG27; HG6; HG9; HG8; HG23; AW	C	C	T
337360	HG1-3; HG27; HG6; HG9; HG8; HG23; AW	T	T	A
337461	HG1-3; HG27; HG6; HG9; HG8; HG23; AW	A	A	C
339274	HG1-3; HG27; HG6; HG9; HG8; HG23; AW	A	A	G
342836	HG1-3; HG27; HG6; HG9; HG8; HG23; AW	A	A	G
354068	HG1-3; HG27; HG6; HG9; HG8; HG23; AW	G	G	A
354540	HG1-3; HG27; HG6; HG9; HG8; HG23; AW	T	T	C
354993	HG1-3; HG27; HG6; HG9; HG8; HG23; AW	G	G	A
356743	HG1-3; HG27; HG6; HG9; HG8; HG23; AW	A	A	C
369969	HG1-3; HG27; HG6; HG9; HG8; HG23; AW	T	T	A
378087	HG1-3; HG27; HG6; HG9; HG8; HG23; AW	C	C	T
384736	HG1-3; HG27; HG6; HG9; HG8; HG23; AW	A	A	G
385279	HG1-3; HG27; HG6; HG9; HG8; HG23; AW	T	T	C
388591	HG1-3; HG27; HG6; HG9; HG8; HG23; AW	A	A	G
388730	HG1-3; HG27; HG6; HG9; HG8; HG23; AW	A	A	T
388982	HG1-3; HG27; HG6; HG9; HG8; HG23; AW	T	T	A
396645	HG1-3; HG27; HG6; HG9; HG8; HG23; AW	C	C	A
405596	HG1-3; HG27; HG6; HG9; HG8; HG23; AW	G	G	C
405651	HG1-3; HG27; HG6; HG9; HG8; HG23; AW	T	T	C
421060	HG1-3; HG27; HG6; HG9; HG8; HG23; AW	G	G	A
424203	HG1-3; HG27; HG6; HG9; HG8; HG23; AW	C	C	T
442331	HG1-3; HG27; HG6; HG9; HG8; HG23; AW	G	G	A
442786	HG1-3; HG27; HG6; HG9; HG8; HG23; AW	A	A	T
481095	HG1-3; HG27; HG6; HG9; HG8; HG23; AW	G	G	T
481164	HG1-3; HG27; HG6; HG9; HG8; HG23; AW	G	G	A
497131	HG1-3; HG27; HG6; HG9; HG8; HG23; AW	A	A	G
525870	HG1-3; HG27; HG6; HG9; HG8; HG23; AW	T	T	A
529884	HG1-3; HG27; HG6; HG9; HG8; HG23; AW	A	A	G
531609	HG1-3; HG27; HG6; HG9; HG8; HG23; AW	T	T	A
534703	HG1-3; HG27; HG6; HG9; HG8; HG23; AW	T	T	C
545583	HG1-3; HG27; HG6; HG9; HG8; HG23; AW	C	C	G
549222	HG1-3; HG27; HG6; HG9; HG8; HG23; AW	T	T	C
554621	HG1-3; HG27; HG6; HG9; HG8; HG23; AW	C	C	T
558285	HG1-3; HG27; HG6; HG9; HG8; HG23; AW	C	C	T
560627	HG1-3; HG27; HG6; HG9; HG8; HG23; AW	C	C	T
564841	HG1-3; HG27; HG6; HG9; HG8; HG23; AW	G	G	T
564909	HG1-3; HG27; HG6; HG9; HG8; HG23; AW	T	T	C
576451	HG1-3; HG27; HG6; HG9; HG8; HG23; AW	T	T	A
576559	HG1-3; HG27; HG6; HG9; HG8; HG23; AW	A	A	G
593191	HG1-3; HG27; HG6; HG9; HG8; HG23; AW	T	T	C
604483	HG1-3; HG27; HG6; HG9; HG8; HG23; AW	C	C	T
606040	HG1-3; HG27; HG6; HG9; HG8; HG23; AW	G	G	T
606868	HG1-3; HG27; HG6; HG9; HG8; HG23; AW	A	A	C
612230	HG1-3; HG27; HG6; HG9; HG8; HG23; AW	G	G	T
617152	HG1-3; HG27; HG6; HG9; HG8; HG23; AW	G	G	A
617821	HG1-3; HG27; HG6; HG9; HG8; HG23; AW	A	A	G
628844	HG1-3; HG27; HG6; HG9; HG8; HG23; AW	A	A	G
630714	HG1-3; HG27; HG6; HG9; HG8; HG23; AW	A	A	G
654847	HG1-3; HG27; HG6; HG9; HG8; HG23; AW	C	C	A
677292	HG1-3; HG27; HG6; HG9; HG8; HG23; AW	G	G	C
679351	HG1-3; HG27; HG6; HG9; HG8; HG23; AW	G	G	A
686125	HG1-3; HG27; HG6; HG9; HG8; HG23; AW	G	G	C
686308	HG1-3; HG27; HG6; HG9; HG8; HG23; AW	G	G	A
694527	HG1-3; HG27; HG6; HG9; HG8; HG23; AW	G	G	C
716356	HG1-3; HG27; HG6; HG9; HG8; HG23; AW	T	T	A
751666	HG1-3; HG27; HG6; HG9; HG8; HG23; AW	G	G	A
816198	HG1-3; HG27; HG6; HG9; HG8; HG23; AW	A	A	G
828431	HG1-3; HG27; HG6; HG9; HG8; HG23; AW	G	G	C
842274	HG1-3; HG27; HG6; HG9; HG8; HG23; AW	A	A	G
868948	HG1-3; HG27; HG6; HG9; HG8; HG23; AW	T	T	C
869656	HG1-3; HG27; HG6; HG9; HG8; HG23; AW	A	A	C
876921	HG1-3; HG27; HG6; HG9; HG8; HG23; AW	T	T	C
908968	HG1-3; HG27; HG6; HG9; HG8; HG23; AW	A	A	G
915437	HG1-3; HG27; HG6; HG9; HG8; HG23; AW	T	T	G
924789	HG1-3; HG27; HG6; HG9; HG8; HG23; AW	T	T	C
925511	HG1-3; HG27; HG6; HG9; HG8; HG23; AW	G	G	A
948400	HG1-3; HG27; HG6; HG9; HG8; HG23; AW	C	C	T
953170	HG1-3; HG27; HG6; HG9; HG8; HG23; AW	T	T	C
957128	HG1-3; HG27; HG6; HG9; HG8; HG23; AW	A	A	T
963522	HG1-3; HG27; HG6; HG9; HG8; HG23; AW	C	C	A
966584	HG1-3; HG27; HG6; HG9; HG8; HG23; AW	T	T	C
971601	HG1-3; HG27; HG6; HG9; HG8; HG23; AW	A	A	G
976639	HG1-3; HG27; HG6; HG9; HG8; HG23; AW	T	T	G
983417	HG1-3; HG27; HG6; HG9; HG8; HG23; AW	C	C	T
987702	HG1-3; HG27; HG6; HG9; HG8; HG23; AW	G	G	T
991933	HG1-3; HG27; HG6; HG9; HG8; HG23; AW	T	T	A
995906	HG1-3; HG27; HG6; HG9; HG8; HG23; AW	T	T	C
996829	HG1-3; HG27; HG6; HG9; HG8; HG23; AW	T	T	G
1006076	HG1-3; HG27; HG6; HG9; HG8; HG23; AW	T	T	C
1022144	HG1-3; HG27; HG6; HG9; HG8; HG23; AW	T	T	C
1038674	HG1-3; HG27; HG6; HG9; HG8; HG23; AW	G	G	C
1045869	HG1-3; HG27; HG6; HG9; HG8; HG23; AW	T	T	G
1160318	HG1-3; HG27; HG6; HG9; HG8; HG23; AW	G	G	A
1162243	HG1-3; HG27; HG6; HG9; HG8; HG23; AW	C	C	A
1174726	HG1-3; HG27; HG6; HG9; HG8; HG23; AW	T	T	C
1175172	HG1-3; HG27; HG6; HG9; HG8; HG23; AW	A	A	T
1183647	HG1-3; HG27; HG6; HG9; HG8; HG23; AW	A	A	G
1193443	HG1-3; HG27; HG6; HG9; HG8; HG23; AW	T	T	C
1204670	HG1-3; HG27; HG6; HG9; HG8; HG23; AW	A	A	G
1214108	HG1-3; HG27; HG6; HG9; HG8; HG23; AW	T	T	C
1214428	HG1-3; HG27; HG6; HG9; HG8; HG23; AW	T	T	C
1218866	HG1-3; HG27; HG6; HG9; HG8; HG23; AW	G	G	A
1265464	HG1-3; HG27; HG6; HG9; HG8; HG23; AW	C	C	T
40869	HG1-3; HG27; HG6; HG9; HG8; HG23; AW; GLW	A	A	T
44484	HG1-3; HG27; HG6; HG9; HG8; HG23; AW; GLW	C	C	T
47784	HG1-3; HG27; HG6; HG9; HG8; HG23; AW; GLW	A	A	C
48136	HG1-3; HG27; HG6; HG9; HG8; HG23; AW; GLW	G	G	C
54608	HG1-3; HG27; HG6; HG9; HG8; HG23; AW; GLW	C	C	T
56374	HG1-3; HG27; HG6; HG9; HG8; HG23; AW; GLW	A	A	T
59077	HG1-3; HG27; HG6; HG9; HG8; HG23; AW; GLW	A	A	G
61605	HG1-3; HG27; HG6; HG9; HG8; HG23; AW; GLW	G	G	T
62215	HG1-3; HG27; HG6; HG9; HG8; HG23; AW; GLW	T	T	C
69301	HG1-3; HG27; HG6; HG9; HG8; HG23; AW; GLW	C	C	T
69954	HG1-3; HG27; HG6; HG9; HG8; HG23; AW; GLW	T	T	C
72783	HG1-3; HG27; HG6; HG9; HG8; HG23; AW; GLW	T	T	G
75704	HG1-3; HG27; HG6; HG9; HG8; HG23; AW; GLW	C	C	T
80537	HG1-3; HG27; HG6; HG9; HG8; HG23; AW; GLW	C	C	T
97125	HG1-3; HG27; HG6; HG9; HG8; HG23; AW; GLW	C	C	G
104860	HG1-3; HG27; HG6; HG9; HG8; HG23; AW; GLW	C	C	T
108995	HG1-3; HG27; HG6; HG9; HG8; HG23; AW; GLW	T	T	G
110344	HG1-3; HG27; HG6; HG9; HG8; HG23; AW; GLW	C	C	A
177044	HG1-3; HG27; HG6; HG9; HG8; HG23; AW; GLW	T	T	G
197872	HG1-3; HG27; HG6; HG9; HG8; HG23; AW; GLW	C	C	G
201248	HG1-3; HG27; HG6; HG9; HG8; HG23; AW; GLW	T	T	G
220490	HG1-3; HG27; HG6; HG9; HG8; HG23; AW; GLW	C	C	T
226178	HG1-3; HG27; HG6; HG9; HG8; HG23; AW; GLW	T	T	C
226344	HG1-3; HG27; HG6; HG9; HG8; HG23; AW; GLW	T	T	C
238953	HG1-3; HG27; HG6; HG9; HG8; HG23; AW; GLW	C	C	T
247151	HG1-3; HG27; HG6; HG9; HG8; HG23; AW; GLW	G	G	A
247836	HG1-3; HG27; HG6; HG9; HG8; HG23; AW; GLW	T	T	C
255785	HG1-3; HG27; HG6; HG9; HG8; HG23; AW; GLW	T	T	G
264931	HG1-3; HG27; HG6; HG9; HG8; HG23; AW; GLW	G	G	T
274975	HG1-3; HG27; HG6; HG9; HG8; HG23; AW; GLW	C	C	T
275861	HG1-3; HG27; HG6; HG9; HG8; HG23; AW; GLW	C	C	T
290663	HG1-3; HG27; HG6; HG9; HG8; HG23; AW; GLW	G	G	C
292314	HG1-3; HG27; HG6; HG9; HG8; HG23; AW; GLW	G	G	A
308067	HG1-3; HG27; HG6; HG9; HG8; HG23; AW; GLW	G	G	T
310198	HG1-3; HG27; HG6; HG9; HG8; HG23; AW; GLW	A	A	G
318983	HG1-3; HG27; HG6; HG9; HG8; HG23; AW; GLW	T	T	G
323606	HG1-3; HG27; HG6; HG9; HG8; HG23; AW; GLW	T	T	A
324061	HG1-3; HG27; HG6; HG9; HG8; HG23; AW; GLW	G	G	A
336306	HG1-3; HG27; HG6; HG9; HG8; HG23; AW; GLW	T	T	C
378544	HG1-3; HG27; HG6; HG9; HG8; HG23; AW; GLW	C	C	T
393894	HG1-3; HG27; HG6; HG9; HG8; HG23; AW; GLW	A	A	G
421462	HG1-3; HG27; HG6; HG9; HG8; HG23; AW; GLW	T	T	G
433955	HG1-3; HG27; HG6; HG9; HG8; HG23; AW; GLW	G	G	A
434345	HG1-3; HG27; HG6; HG9; HG8; HG23; AW; GLW	G	G	A
464012	HG1-3; HG27; HG6; HG9; HG8; HG23; AW; GLW	A	A	G
473789	HG1-3; HG27; HG6; HG9; HG8; HG23; AW; GLW	A	A	T
480621	HG1-3; HG27; HG6; HG9; HG8; HG23; AW; GLW	G	G	C
508610	HG1-3; HG27; HG6; HG9; HG8; HG23; AW; GLW	C	C	T
510419	HG1-3; HG27; HG6; HG9; HG8; HG23; AW; GLW	T	T	C
516759	HG1-3; HG27; HG6; HG9; HG8; HG23; AW; GLW	G	G	T
526560	HG1-3; HG27; HG6; HG9; HG8; HG23; AW; GLW	A	A	G
534686	HG1-3; HG27; HG6; HG9; HG8; HG23; AW; GLW	G	G	A
538462	HG1-3; HG27; HG6; HG9; HG8; HG23; AW; GLW	A	A	T
538502	HG1-3; HG27; HG6; HG9; HG8; HG23; AW; GLW	A	A	G
541136	HG1-3; HG27; HG6; HG9; HG8; HG23; AW; GLW	A	A	T
548330	HG1-3; HG27; HG6; HG9; HG8; HG23; AW; GLW	C	C	T
550818	HG1-3; HG27; HG6; HG9; HG8; HG23; AW; GLW	C	C	G
564574	HG1-3; HG27; HG6; HG9; HG8; HG23; AW; GLW	G	G	A
579552	HG1-3; HG27; HG6; HG9; HG8; HG23; AW; GLW	T	T	C
585689	HG1-3; HG27; HG6; HG9; HG8; HG23; AW; GLW	G	G	A
588661	HG1-3; HG27; HG6; HG9; HG8; HG23; AW; GLW	C	C	G
590111	HG1-3; HG27; HG6; HG9; HG8; HG23; AW; GLW	G	G	A
595041	HG1-3; HG27; HG6; HG9; HG8; HG23; AW; GLW	C	C	T
601089	HG1-3; HG27; HG6; HG9; HG8; HG23; AW; GLW	T	T	C
603419	HG1-3; HG27; HG6; HG9; HG8; HG23; AW; GLW	G	G	A
620175	HG1-3; HG27; HG6; HG9; HG8; HG23; AW; GLW	G	G	A
620379	HG1-3; HG27; HG6; HG9; HG8; HG23; AW; GLW	C	C	T
654772	HG1-3; HG27; HG6; HG9; HG8; HG23; AW; GLW	G	G	A
666691	HG1-3; HG27; HG6; HG9; HG8; HG23; AW; GLW	C	C	T
681557	HG1-3; HG27; HG6; HG9; HG8; HG23; AW; GLW	G	G	C
685291	HG1-3; HG27; HG6; HG9; HG8; HG23; AW; GLW	G	G	C
686843	HG1-3; HG27; HG6; HG9; HG8; HG23; AW; GLW	G	G	T
694083	HG1-3; HG27; HG6; HG9; HG8; HG23; AW; GLW	T	T	C
698651	HG1-3; HG27; HG6; HG9; HG8; HG23; AW; GLW	A	A	G
755434	HG1-3; HG27; HG6; HG9; HG8; HG23; AW; GLW	C	C	T
819580	HG1-3; HG27; HG6; HG9; HG8; HG23; AW; GLW	A	A	C
820627	HG1-3; HG27; HG6; HG9; HG8; HG23; AW; GLW	C	C	T
823130	HG1-3; HG27; HG6; HG9; HG8; HG23; AW; GLW	A	A	G
824334	HG1-3; HG27; HG6; HG9; HG8; HG23; AW; GLW	T	T	G
825301	HG1-3; HG27; HG6; HG9; HG8; HG23; AW; GLW	A	A	G
828458	HG1-3; HG27; HG6; HG9; HG8; HG23; AW; GLW	G	G	C
831060	HG1-3; HG27; HG6; HG9; HG8; HG23; AW; GLW	C	C	G
835232	HG1-3; HG27; HG6; HG9; HG8; HG23; AW; GLW	G	G	A
835826	HG1-3; HG27; HG6; HG9; HG8; HG23; AW; GLW	C	C	T
838205	HG1-3; HG27; HG6; HG9; HG8; HG23; AW; GLW	G	G	A
840062	HG1-3; HG27; HG6; HG9; HG8; HG23; AW; GLW	G	G	T
840162	HG1-3; HG27; HG6; HG9; HG8; HG23; AW; GLW	T	T	C
841753	HG1-3; HG27; HG6; HG9; HG8; HG23; AW; GLW	A	A	T
842414	HG1-3; HG27; HG6; HG9; HG8; HG23; AW; GLW	G	G	A
846692	HG1-3; HG27; HG6; HG9; HG8; HG23; AW; GLW	G	G	A
859405	HG1-3; HG27; HG6; HG9; HG8; HG23; AW; GLW	T	T	G
874614	HG1-3; HG27; HG6; HG9; HG8; HG23; AW; GLW	C	C	T
880042	HG1-3; HG27; HG6; HG9; HG8; HG23; AW; GLW	T	T	G
910977	HG1-3; HG27; HG6; HG9; HG8; HG23; AW; GLW	G	G	C
914246	HG1-3; HG27; HG6; HG9; HG8; HG23; AW; GLW	C	C	G
917906	HG1-3; HG27; HG6; HG9; HG8; HG23; AW; GLW	G	G	A
919771	HG1-3; HG27; HG6; HG9; HG8; HG23; AW; GLW	T	T	G
920055	HG1-3; HG27; HG6; HG9; HG8; HG23; AW; GLW	T	T	C
923048	HG1-3; HG27; HG6; HG9; HG8; HG23; AW; GLW	G	G	T
927450	HG1-3; HG27; HG6; HG9; HG8; HG23; AW; GLW	G	G	A
931770	HG1-3; HG27; HG6; HG9; HG8; HG23; AW; GLW	G	G	A
932339	HG1-3; HG27; HG6; HG9; HG8; HG23; AW; GLW	T	T	G
941711	HG1-3; HG27; HG6; HG9; HG8; HG23; AW; GLW	C	C	T
949040	HG1-3; HG27; HG6; HG9; HG8; HG23; AW; GLW	A	A	T
950293	HG1-3; HG27; HG6; HG9; HG8; HG23; AW; GLW	T	T	G
958146	HG1-3; HG27; HG6; HG9; HG8; HG23; AW; GLW	G	G	A
961386	HG1-3; HG27; HG6; HG9; HG8; HG23; AW; GLW	G	G	C
961448	HG1-3; HG27; HG6; HG9; HG8; HG23; AW; GLW	C	C	T
984852	HG1-3; HG27; HG6; HG9; HG8; HG23; AW; GLW	T	T	C
992407	HG1-3; HG27; HG6; HG9; HG8; HG23; AW; GLW	C	C	T
999913	HG1-3; HG27; HG6; HG9; HG8; HG23; AW; GLW	T	T	C
1002238	HG1-3; HG27; HG6; HG9; HG8; HG23; AW; GLW	A	A	G
1007298	HG1-3; HG27; HG6; HG9; HG8; HG23; AW; GLW	G	G	A
1007375	HG1-3; HG27; HG6; HG9; HG8; HG23; AW; GLW	G	G	T
1008714	HG1-3; HG27; HG6; HG9; HG8; HG23; AW; GLW	G	G	A
1011648	HG1-3; HG27; HG6; HG9; HG8; HG23; AW; GLW	C	C	T
1016582	HG1-3; HG27; HG6; HG9; HG8; HG23; AW; GLW	A	A	C
1028915	HG1-3; HG27; HG6; HG9; HG8; HG23; AW; GLW	T	T	C
1029297	HG1-3; HG27; HG6; HG9; HG8; HG23; AW; GLW	A	A	G
1031501	HG1-3; HG27; HG6; HG9; HG8; HG23; AW; GLW	T	T	C
1036959	HG1-3; HG27; HG6; HG9; HG8; HG23; AW; GLW	A	A	G
1039416	HG1-3; HG27; HG6; HG9; HG8; HG23; AW; GLW	G	G	C
1039700	HG1-3; HG27; HG6; HG9; HG8; HG23; AW; GLW	G	G	T
1179176	HG1-3; HG27; HG6; HG9; HG8; HG23; AW; GLW	A	A	G
1180137	HG1-3; HG27; HG6; HG9; HG8; HG23; AW; GLW	G	G	A
1181345	HG1-3; HG27; HG6; HG9; HG8; HG23; AW; GLW	T	T	A
1182044	HG1-3; HG27; HG6; HG9; HG8; HG23; AW; GLW	G	G	A
1183859	HG1-3; HG27; HG6; HG9; HG8; HG23; AW; GLW	G	G	A
1184192	HG1-3; HG27; HG6; HG9; HG8; HG23; AW; GLW	A	A	G
1184421	HG1-3; HG27; HG6; HG9; HG8; HG23; AW; GLW	A	A	G
1186861	HG1-3; HG27; HG6; HG9; HG8; HG23; AW; GLW	C	C	A
1188091	HG1-3; HG27; HG6; HG9; HG8; HG23; AW; GLW	A	A	G
1188857	HG1-3; HG27; HG6; HG9; HG8; HG23; AW; GLW	C	C	T
1189835	HG1-3; HG27; HG6; HG9; HG8; HG23; AW; GLW	G	G	A
1204058	HG1-3; HG27; HG6; HG9; HG8; HG23; AW; GLW	C	C	A
1206408	HG1-3; HG27; HG6; HG9; HG8; HG23; AW; GLW	T	T	C
1206914	HG1-3; HG27; HG6; HG9; HG8; HG23; AW; GLW	C	C	T
1211066	HG1-3; HG27; HG6; HG9; HG8; HG23; AW; GLW	G	G	A
1212306	HG1-3; HG27; HG6; HG9; HG8; HG23; AW; GLW	A	A	T
1215063	HG1-3; HG27; HG6; HG9; HG8; HG23; AW; GLW	A	A	C
1224602	HG1-3; HG27; HG6; HG9; HG8; HG23; AW; GLW	G	G	A
1245053	HG1-3; HG27; HG6; HG9; HG8; HG23; AW; GLW	C	C	T
1246951	HG1-3; HG27; HG6; HG9; HG8; HG23; AW; GLW	G	G	A
1247229	HG1-3; HG27; HG6; HG9; HG8; HG23; AW; GLW	T	T	A
1248087	HG1-3; HG27; HG6; HG9; HG8; HG23; AW; GLW	G	G	A
1248486	HG1-3; HG27; HG6; HG9; HG8; HG23; AW; GLW	T	T	A
1255735	HG1-3; HG27; HG6; HG9; HG8; HG23; AW; GLW	G	G	A
1262431	HG1-3; HG27; HG6; HG9; HG8; HG23; AW; GLW	C	C	T
1262642	HG1-3; HG27; HG6; HG9; HG8; HG23; AW; GLW	T	T	G
1264989	HG1-3; HG27; HG6; HG9; HG8; HG23; AW; GLW	C	C	T
454907	HG23	G	A	G
1263709	HG23	G	C	G
493936	HG27	G	A	G
622787	HG27	G	A	G
676283	HG27	G	C	G
830606	HG27	A	T	A
848086	HG27	A	C	A
918820	HG27	C	T	C
969766	HG27	C	T	C
54164	HG6	G	C	G
394026	HG6	G	A	G
713161	HG6	A	T	A
1250671	HG6	C	A	C
102079	HG8	A	C	A
174898	HG8	A	C	A
221851	HG8	C	T	C
226893	HG8	C	T	C
240047	HG8	A	G	A
246769	HG8	G	A	G
334733	HG8	A	C	A
551991	HG8	C	T	C
586786	HG8	A	C	A
594201	HG8	C	T	C
622557	HG8	T	C	T
754833	HG8	C	A	C
879839	HG8	C	T	C
919403	HG8	T	C	T
925935	HG8	A	T	A
967559	HG8	G	A	G
993984	HG8	T	G	T
996477	HG8	C	T	C
1252224	HG8	G	C	G
1264679	HG8	A	T	A
47766	HG8; HG23	G	A	G
59367	HG8; HG23	G	A	G
62428	HG8; HG23	G	C	G
66771	HG8; HG23	G	T	G
77769	HG8; HG23	C	T	C
78204	HG8; HG23	C	A	C
109077	HG8; HG23	C	T	C
189085	HG8; HG23	A	G	A
217400	HG8; HG23	C	T	C
218673	HG8; HG23	C	G	C
223721	HG8; HG23	C	T	C
228625	HG8; HG23	G	A	G
249482	HG8; HG23	C	T	C
251356	HG8; HG23	G	A	G
307046	HG8; HG23	T	G	T
322156	HG8; HG23	T	C	T
340135	HG8; HG23	T	C	T
377423	HG8; HG23	G	A	G
387234	HG8; HG23	T	C	T
397138	HG8; HG23	T	G	T
423591	HG8; HG23	C	G	C
425038	HG8; HG23	G	A	G
465656	HG8; HG23	A	G	A
466839	HG8; HG23	C	T	C
523688	HG8; HG23	A	G	A
543420	HG8; HG23	A	T	A
554492	HG8; HG23	A	G	A
668648	HG8; HG23	G	C	G
702872	HG8; HG23	T	C	T
848483	HG8; HG23	G	A	G
880612	HG8; HG23	G	C	G
908418	HG8; HG23	C	A	C
927394	HG8; HG23	C	A	C
978692	HG8; HG23	G	A	G
980180	HG8; HG23	T	G	T
1016711	HG8; HG23	T	G	T
1042381	HG8; HG23	G	A	G
1180088	HG8; HG23	G	A	G
1192270	HG8; HG23	A	C	A
1215479	HG8; HG23	T	C	T
50583	HG9	C	T	C
195003	HG9	A	G	A
205760	HG9	G	A	G
206030	HG9	A	G	A
284379	HG9	T	G	T
315411	HG9	C	T	C
322723	HG9	C	T	C
332063	HG9	G	A	G
353871	HG9	C	T	C
353875	HG9	T	C	T
366025	HG9	A	G	A
366853	HG9	C	T	C
386225	HG9	A	G	A
407083	HG9	C	A	C
419668	HG9	A	C	A
423243	HG9	A	G	A
423255	HG9	C	G	C
439513	HG9	C	T	C
443004	HG9	G	C	G
463508	HG9	C	T	C
507949	HG9	A	G	A
541167	HG9	T	C	T
600048	HG9	C	T	C
602213	HG9	T	C	T
604046	HG9	G	C	G
621723	HG9	C	T	C
630820	HG9	T	A	T
818836	HG9	A	G	A
827651	HG9	G	C	G
840428	HG9	A	T	A
849123	HG9	T	C	T
851127	HG9	G	A	G
869429	HG9	T	A	T
918990	HG9	C	T	C
919446	HG9	T	C	T
921914	HG9	T	C	T
932851	HG9	A	T	A
941805	HG9	G	A	G
974048	HG9	A	T	A
982507	HG9	C	T	C
984895	HG9	C	T	C
995035	HG9	A	C	A
1161058	HG9	T	G	T
1173227	HG9	A	C	A
1211911	HG9	C	T	C
1212955	HG9	T	G	T
1244953	HG9	C	T	C
1256306	HG9	C	T	C
1257236	HG9	G	C	G
1260228	HG9	G	C	G
76854	Incompatible	C	T	C
179051	Incompatible	C	C	T
179550	Incompatible	G	A	G
318408	Incompatible	T	T	C
371177	Incompatible	G	A	G
482481	Incompatible	G	G	T
542921	Incompatible	C	C	A
703441	Incompatible	C	C	A
819578	Incompatible	C	A	C
819826	Incompatible	C	C	A
827206	Incompatible	A	A	G
848150	Incompatible	G	G	A
924493	Incompatible	C	C	G
948406	Incompatible	C	C	T
949348	Incompatible	G	G	C
991118	Incompatible	C	C	T
997592	Incompatible	C	C	T
1016015	Incompatible	G	G	T
1030539	Incompatible	A	A	G
1191777	Incompatible	C	C	G
1222930	Incompatible	C	T	C
